# Supplementary material for: Comparison of Differential Flavor Metabolites in Meat of Lubei White Goat, Jining Gray Goat and Boer Goat
Source: Metabolites. 2019 Sep 5;9(9):176. doi: 10.3390/metabo9090176 (PMC6780226; doi:10.3390/metabo9090176)
Supplement: Supplementary file 1 [file metabolites-09-00176-s001.zip]

Archive with 1 entries (1 files):
- metabolites-578724-SI.xlsx
