# Supplementary material for: Comparison of Differential Flavor Metabolites in Meat of Lubei White Goat, Jining Gray Goat and Boer Goat
Source: Metabolites. 2019 Sep 5;9(9):176. doi: 10.3390/metabo9090176 (PMC6780226; doi:10.3390/metabo9090176)
Supplement: Supplementary file 1 [file metabolites-09-00176-s001.zip › metabolites-578724-SI.xlsx]

## Sheet: Sheet1
Table S1 All differential expressed metabolites compared between the two groups.
Compound ID	HMDB ID	Description	Adducts	Formula	BE_JNQ(VIP)	BE_JNQ(P value)	BE_JNQ(change)	BE_LBB(VIP)	BE_LBB(P value)	BE_LBB(change)	JNQ_LBB(VIP)	JNQ_LBB(P value)	JNQ_LBB(change)
cpd11	HMDB00386	3b,16a-Dihydroxyandrostenone sulfate	2M+FA-H	C19H28O6S	2.06489	0.017585	1.26858	1.65715	0.184116	0.877056	1.07252	0.52542	-0.391527
cpd20	HMDB00590	Glutarylglycine	2M+FA-H	C7H11NO5	2.35341	0.000741503	1.34627	0.659291	0.588704	0.383456	1.67174	0.217364	-0.962816
cpd33	HMDB00877	Umanopterin	2M-H	C9H11N5O4	1.91132	0.0260071	1.10604	0.0777072	0.888656	0.104563	1.4662	0.184081	-1.00147
cpd65	HMDB02366	Tiglylcarnitine	2M+H	C12H21NO4	2.11771	0.0147055	-1.39797	1.30865	0.398168	0.281087	1.96815	0.00743947	1.67905
cpd84	HMDB04080	Anandamide	M+NH4	C22H37NO2	1.81739	0.0209283	1.04086	0.808013	0.360035	-0.531682	2.03054	0.02649	-1.57255
cpd179	HMDB11667	5-L-Glutamylglycine	2M+H	C7H12N2O5	1.93544	0.0215383	1.34178	0.912403	0.5485	0.373868	1.26797	0.0943848	-0.967914
cpd195	HMDB12530	11-Hydroxyeicosatetraenoate glyceryl ester	M+NH4	C23H38O5	2.67468	0.000388204	1.62453	1.13578	0.295432	0.723716	1.4965	0.199026	-0.900814
cpd198	HMDB12607	18-Carboxy-dinor-LTE4	M+FA-H	C21H31NO7S	2.24027	0.00237995	1.3543	0.225152	0.755605	0.212922	1.62278	0.127459	-1.14138
cpd200	HMDB13062	S-(PGA2)-glutathione	M-H	C30H47N3O10S	2.11527	0.0286319	-1.34063	2.06934	0.0622743	0.395161	2.02888	0.009676	1.73579
cpd218	HMDB13340	3-Hydroxy-9Z-octadecenoylcarnitine	M+FA-H	C25H47NO5	1.93664	0.038663	-1.36009	2.04319	0.0713014	-0.812643	0.979068	0.379616	0.547448
cpd263	HMDB14703	Methotrexate	M+Na-2H	C20H22N8O5	2.22523	0.00425077	1.33368	0.127306	0.829471	0.147616	1.70516	0.114448	-1.18607
cpd271	HMDB14803	Nilutamide	2M-H	C12H10F3N3O4	1.79645	0.0259287	1.3356	2.00649	0.0312802	1.30945	0.472042	0.949892	-0.0261506
cpd295	HMDB15057	Buprenorphine	M+Na-2H	C29H41NO4	1.91309	0.0401042	-1.26906	0.145247	0.886823	0.0543659	1.50272	0.0368996	1.32342
cpd300	HMDB15108	Ezetimibe	M+Na-2H	C24H21F2NO3	1.9027	0.0110413	1.18737	0.346354	0.594424	0.367526	1.27798	0.271145	-0.819845
cpd306	HMDB15128	Azathioprine	M+Na-2H	C9H7N7O2S	2.26129	0.00860426	1.52431	2.12096	0.0228816	1.42469	0.518115	0.803639	-0.0996246
cpd333	HMDB15481	Pranlukast	M+FA-H	C27H23N5O4	2.29962	0.00329936	1.33324	0.147873	0.828037	0.151305	1.67382	0.123814	-1.18193
cpd334	HMDB15492	Stepronin	M+H-H2O	C10H11NO4S2	1.57115	0.0410279	1.23175	0.33111	0.962584	-0.0229178	1.80259	0.0265163	-1.25467
cpd345	HMDB15561	Zuclopenthixol	M+Na-2H	C22H25ClN2OS	1.85739	0.024329	1.12491	0.584884	0.633049	0.32392	1.35526	0.263644	-0.800992
cpd354	HMDB15618	Sertindole	M-H, M+FA-H	C24H26ClFN4O	2.1655	0.00521399	1.3314	0.00360018	0.931296	0.0568167	1.79218	0.0831078	-1.27458
cpd357	HMDB15627	Droxidopa	2M-H	C9H11NO5	1.54396	0.0468471	1.22517	0.924019	0.312829	0.628214	1.24906	0.259816	-0.596954
cpd370	HMDB28696	Alanyl-Serine	2M-H	C6H12N2O4	1.83615	0.0343518	1.11537	0.689646	0.580258	0.359436	1.24767	0.284699	-0.755935
cpd376	HMDB28885	Histidinyl-Glycine	2M+FA-H	C8H12N4O3	2.2066	0.00335788	1.30936	0.35304	0.684639	0.289507	1.49687	0.175816	-1.01986
cpd383	HMDB29067	Threoninyl-Methionine	2M-H	C9H18N2O4S	1.75995	0.0198617	1.1703	0.700602	0.385569	0.605077	0.963739	0.41192	-0.565221
cpd419	HMDB29895	D-erythro-Eritadenine	2M-H	C9H11N5O4	2.70589	2.15864e-06	1.38852	0.30157	0.693577	0.288921	1.55693	0.179493	-1.0996
cpd432	HMDB30228	Nigakinone	2M+FA-H	C14H8N2O3	2.07995	0.0193566	1.21595	0.516135	0.963226	0.0314569	2.02115	0.0964564	-1.18449
cpd446	HMDB30483	Questiomycin A	2M-H	C12H8N2O2	1.63876	0.0471741	1.10303	0.572327	0.567447	0.355769	1.13104	0.274067	-0.747257
cpd501	HMDB32197	Cellulose, microcrystalline	M-H	C14H26O11	1.69421	0.0491045	1.14579	1.17442	0.302869	0.617364	0.912536	0.419494	-0.528422
cpd525	HMDB32783	Porrigenin A	M+NH4	C27H44O5	1.88244	0.0330118	-1.44471	0.897243	0.488527	-0.188117	1.65703	0.0561508	1.25659
cpd527	HMDB32789	Kaempferol 3-(2'''-sinapoylsophoroside) 7-cellobioside	M+FA-H	C50H60O30	2.20156	0.0114213	-1.62227	0.110725	0.839148	0.0255991	2.16873	0.0101303	1.64787
cpd550	HMDB33282	8-Hydroxypinoresinol 4-glucoside	M+Na-2H	C26H32O12	2.13831	0.0158395	-1.42664	1.31009	0.163636	0.330218	2.18119	0.00592681	1.75685
cpd569	HMDB33614	Licoagrone	M+FA-H	C45H42O10	2.38755	0.00246869	1.82158	1.77792	0.0863703	0.939804	1.74861	0.0647678	-0.881778
cpd572	HMDB33679	Pelargonidin 3-sophoroside	M+Na-2H	C28H33O14+	2.04433	0.0232754	-1.30256	1.57912	0.0874534	0.465425	2.1876	0.00595994	1.76799
cpd593	HMDB34268	Lippioside II	M-H	C25H30O14	2.24336	0.00517476	1.29977	0.0281308	0.935937	0.0552942	1.70486	0.103862	-1.24448
cpd609	HMDB34694	2'',4'',6''-Triacetylglycitin	M+Na-2H	C28H28O13	2.01503	0.0167645	1.11556	0.237603	0.835804	-0.142218	2.0165	0.0930348	-1.25778
cpd610	HMDB34704	22-Deoxoisocucurbitacin D	2M-H	C30H46O6	2.27222	0.00404703	-1.46955	0.534085	0.689939	-0.213785	1.65272	0.0488322	1.25577
cpd617	HMDB34954	Zizybeoside I	M+FA-H	C19H28O11	2.27415	0.00581425	1.77153	2.02493	0.0176423	1.36451	1.51282	0.190448	-0.40702
cpd636	HMDB35421	Pyranodelphinin A	M+H-2H2O	C30H33O16+	2.09069	0.0192874	-1.42822	1.03949	0.331939	0.244363	2.14208	0.00934247	1.67258
cpd649	HMDB35784	Aloinoside B	M+Na-2H	C27H32O13	2.10602	0.0168589	-1.42168	0.986833	0.315074	0.271016	2.14381	0.00758416	1.69269
cpd675	HMDB36593	Validamycin B	M-H	C20H35NO14	2.2513	0.00426785	1.27543	0.105271	0.84425	0.140493	1.59205	0.144183	-1.13494
cpd690	HMDB36984	Garcimangosone C	M+FA-H	C23H24O7	1.89131	0.0438376	1.07178	0.680188	0.819271	0.169135	1.69165	0.202226	-0.902646
cpd722	HMDB38066	Garcimangosone D	M+FA-H	C19H20O9	1.79928	0.0395998	1.26464	0.467038	0.753001	0.194099	1.92315	0.0492662	-1.07054
cpd747	HMDB38604	Amyl salicylate	M+FA-H	C12H16O3	2.09483	0.00634256	1.34798	1.09154	0.390958	0.579998	1.43007	0.251359	-0.767977
cpd768	HMDB38849	Murrayanine	2M-H	C14H11NO2	1.96903	0.00970149	1.5275	1.84429	0.0700747	1.08077	0.898652	0.321995	-0.44673
cpd848	HMDB41088	(E)-Squamosamide	M+FA-H	C26H27NO7	2.5654	0.000165814	1.5477	1.01567	0.360513	0.632344	1.4595	0.200112	-0.915357
cpd851	HMDB41176	(3S,5R,6S,7E,9x)-7-Megastigmene-3,6,9-triol 9-glucoside	M+Na-2H	C19H34O8	2.04871	0.00374473	1.25202	0.349423	0.56917	0.403142	1.24298	0.261593	-0.848873
cpd857	HMDB41300	PRE	M+Na-2H	C44H44O24	1.82703	0.0275153	1.00331	0.664094	0.882071	0.111324	1.47022	0.243873	-0.891983
cpd882	HMDB42049	Trichloroethanol glucuronide	2M+H	C8H11Cl3O7	1.45182	0.0493286	1.14159	0.758197	0.353435	0.640435	0.979217	0.395368	-0.501154
cpd924	HMDB60609	Orciprenaline-3-O-sulfate	M+FA-H	C11H17NO6S	1.9812	0.0255441	1.19309	0.31154	0.782246	0.200333	1.50727	0.165208	-0.992754
cpd926	HMDB60626	Malathion monocarboxylic acid	M+Na-2H	C8H15O6PS2	1.88548	0.0263302	1.16933	1.25442	0.22767	0.909671	0.667536	0.680937	-0.259663
cpd936	HMDB60769	4-Hydroxyphenytoin glucuronide	2M-H	C21H20N2O9	2.0915	0.0177557	-1.56817	0.964681	0.413977	-0.240949	1.93966	0.035547	1.32722
cpd977	HMDB61943	Hexyl salicylic acid	M+FA-H	C13H18O3	1.93977	0.0162097	1.45872	1.86088	0.0635309	1.09758	0.972047	0.404175	-0.361141
cpd125	HMDB10329	Dopamine glucuronide	M-H	C14H19NO8	0.338536	0.952895	0.036646	1.73058	0.0439986	1.18657	1.65968	0.0369148	1.14993
cpd265	HMDB14718	Mazindol	M-H	C16H13ClN2O	1.20462	0.156777	0.852355	2.00466	0.0417939	1.3139	0.780521	0.323851	0.461541
cpd309	HMDB15166	Probenecid	M+FA-H	C13H19NO4S	0.79269	0.476026	-0.358983	2.17712	0.0220914	-1.42469	1.66985	0.0803218	-1.06571
cpd368	HMDB15695	Roxatidine acetate	M+Na-2H	C19H28N2O4	1.46059	0.0860091	1.12734	2.38386	0.0333843	1.10619	0.0769235	0.966885	-0.0211498
cpd397	HMDB29342	Ceanothine E	M+2Na	C34H40N4O4	1.34497	0.173592	-0.824707	2.27477	0.0200294	-1.26241	0.49264	0.465714	-0.437702
cpd568	HMDB33599	Vignatic acid A	M+FA-H	C30H39N3O7	1.20983	0.255562	-0.684158	2.26521	0.020948	-1.26744	0.744373	0.330466	-0.583281
cpd668	HMDB36255	Gladiatoside C1	M+FA-H	C29H26O12	1.27653	0.234783	-0.715632	2.16868	0.0488228	-1.14082	0.483624	0.492465	-0.425191
cpd765	HMDB38835	(E)-1-Cinnamoylpyrrolidine	2M-H	C13H15NO	0.392871	0.535753	-0.382425	1.71588	0.0392669	-1.14664	0.789388	0.199672	-0.764214
cpd766	HMDB38836	Solanocardinol	M+Na-2H	C27H45NO3	1.44209	0.122517	-0.893845	2.08041	0.0255465	-1.36155	0.867933	0.368689	-0.467701
cpd838	HMDB40775	Aegle marmelos Alkaloid C	M+Na-2H	C23H27NO3	1.55612	0.0722129	1.15507	2.47209	0.0192166	1.19102	0.168253	0.944653	0.0359532
cpd884	HMDB51149	TG(20:3(5Z,8Z,11Z)/18:2(9Z,12Z)/22:5(4Z,7Z,10Z,13Z,16Z))	M+H+Na	C64H104O6	1.69969	0.0654038	-0.76754	2.22862	0.0147601	-1.71274	1.68349	0.106091	-0.945199
cpd903	HMDB60137	3alpha,7alpha,12alpha,25-Tetrahydroxy-5beta-cholestane-24-one	M+NH4	C27H46O5	1.66921	0.0593782	-0.86704	2.54234	0.00376641	-1.78964	1.84915	0.0924075	-0.922602
cpd917	HMDB60547	Hydroxybuprenorphine	M-H	C30H45NO5	1.51524	0.0977334	-1.0565	2.69133	0.00158469	-1.38909	0.570985	0.558352	-0.332591
cpd930	HMDB60664	Isoniazid pyruvate	2M-H	C9H9N3O3	1.47996	0.153434	0.892885	2.50055	0.0233938	1.41972	1.07395	0.218294	0.526832
cpd946	HMDB60847	N-Monodesmethyl-rizatriptan	M+H	C15H19N5O	0.991769	0.32025	-0.312388	2.05834	0.0495037	-1.53883	1.8805	0.0962773	-1.22645
cpd963	HMDB61518	PE(MonoMe(11,3)/DiMe(13,5))	M+Na-2H	C48H84NO10P	1.10694	0.230457	-0.774332	2.1933	0.0303804	-1.10073	0.876956	0.632818	-0.326398
cpd45	HMDB01220	Prostaglandin E2	M+FA-H	C20H32O5	1.67582	0.084732	0.526837	1.75035	0.107599	-1.14764	2.23388	0.0360835	-1.67447
cpd183	HMDB12108	LysoPC(17:0)	M-H	C25H52NO7P	1.81335	0.0743942	-1.12066	2.20674	0.0277294	0.495572	1.8686	0.0213813	1.61623
cpd362	HMDB15653	Lumefantrine	M+FA-H	C30H32Cl3NO	1.52798	0.0975176	-1.01214	1.85677	0.0394592	0.589761	1.95304	0.0207698	1.6019
cpd393	HMDB29276	Cis-Caffeoyl tartaric acid	M+Na-2H	C13H12O9	1.11607	0.201168	-0.705172	1.64441	0.151878	0.745529	1.59905	0.0210358	1.4507
cpd460	HMDB30990	alpha-Carboxy-delta-nonalactone	2M-H	C10H16O4	1.7184	0.0847957	0.70663	1.27135	0.238361	-0.824717	2.16824	0.0473874	-1.53135
cpd472	HMDB31514	6-Butyltetrahydro-2H-pyran-2-one	2M+Na	C9H16O2	1.3565	0.228648	0.729418	0.240937	0.501802	-0.455946	2.21651	0.0363201	-1.18536
cpd503	HMDB32210	N-Cyclopropyl-trans-2-cis-6-nonadienamide	2M+NH4	C12H19NO	1.38182	0.124028	0.94081	0.447417	0.750526	-0.214903	1.70619	0.0482987	-1.15571
cpd587	HMDB34079	Homodolichosterone	M+H	C29H48O5	0.848688	0.322072	0.520257	1.35403	0.140631	-0.868996	1.7123	0.029686	-1.38925
cpd643	HMDB35584	1-Phenyl-1,3-nonadecanedione	M+H-2H2O	C25H40O2	1.13418	0.349043	0.42309	1.27681	0.138907	-1.02319	2.2464	0.0385145	-1.44628
cpd676	HMDB36613	Rose bengal	M-H	C20H4Cl4I4O5	0.38629	0.895884	-0.084004	1.4476	0.117796	0.981749	1.60931	0.0310287	1.06575
cpd714	HMDB37797	Citbrasine	M+FA-H	C17H17NO6	1.43287	0.131426	-0.825404	0.834725	0.295352	0.611558	1.95157	0.0165437	1.43696
cpd850	HMDB41146	Feruloyl-beta-sitosterol	M+NH4, M+Na	C39H58O4	1.34232	0.120728	0.978628	0.240693	0.608548	-0.248502	1.62239	0.0363054	-1.22713
cpd897	HMDB59929	3-(Acetyloxy)-2-hydroxypropyl octadecanoate	M+Na	C23H44O5	1.15618	0.296823	0.650156	0.521183	0.310146	-0.606001	1.85542	0.0143141	-1.25616
cpd899	HMDB59949	Rhodin G7	M-H	C34H34N4O7	1.35473	0.202903	-0.686567	1.54367	0.120743	0.782749	1.78692	0.030447	1.46932
